# Supplementary material for: PET and SPECT Tracer Development via Copper-Mediated Radiohalogenation of Divergent and Stable Aryl-Boronic Esters
Source: Pharmaceutics. 2025 Jun 26;17(7):837. doi: 10.3390/pharmaceutics17070837 (PMC12298831; doi:10.3390/pharmaceutics17070837)
Supplement: Supplementary file 1 [file pharmaceutics-17-00837-s001.zip]

Archive with 1 entries (1 files):
- pharmaceutics-3714996-supplementary.pdf
